# Supplementary material for: Essential…but also vulnerable? Work intensification, effort/reward imbalance, fatigue and psychological health of Spanish cargo drivers during the COVID-19 pandemic
Source: PeerJ. 2022 Mar 8;10:e13050. doi: 10.7717/peerj.13050 (PMC8916026; doi:10.7717/peerj.13050)
Supplement: Supplemental Information 1 — The scores of each of the items used during the research process. [file peerj-10-13050-s001.zip]

Archive with 2 entries (2 files):
- Raw Data.sav
- __MACOSX/._Raw Data.sav
